# Supplementary material for: Inhibition of PGE2 in Subchondral Bone Attenuates Osteoarthritis
Source: Cells. 2022 Sep 5;11(17):2760. doi: 10.3390/cells11172760 (PMC9454853; doi:10.3390/cells11172760)
Supplement: Supplementary file 1 [file cells-11-02760-s001.zip]

Archive with 1 entries (1 files):
- cells-1859098-supplementary.pdf
